# Supplementary material for: Comparative Study on Physicochemical and Nutritional Qualities of Kiwifruit Varieties
Source: Foods. 2022 Dec 25;12(1):108. doi: 10.3390/foods12010108 (PMC9818353; doi:10.3390/foods12010108)
Supplement: Supplementary file 1 [file foods-12-00108-s001.zip]

Archive with 2 entries (2 files):
- Figure.pdf
- Table.pdf
